# Supplementary material for: Determinants of correlated expression of transcription factors and their target genes
Source: Nucleic Acids Res. 2020 Oct 26;48(20):11347–69. doi: 10.1093/nar/gkaa927 (PMC7672440; doi:10.1093/nar/gkaa927)
Supplement: gkaa927_Supplemental_Files [file gkaa927_supplemental_files.zip]

Archive with 3 entries (3 files):
- Supplementary materials.pdf
- Supplementary Table 2.xlsx
- Supplementary Table_4.xlsx
