# Supplementary material for: Determinants of correlated expression of transcription factors and their target genes
Source: Nucleic Acids Res. 2020 Oct 26;48(20):11347–69. doi: 10.1093/nar/gkaa927 (PMC7672440; doi:10.1093/nar/gkaa927)
Supplement: gkaa927_Supplemental_Files [file gkaa927_supplemental_files.zip › Supplementary Table 2.xlsx]

## Sheet: Sheet1
Feature full name	TG vs TF vs pair	Source	Correlated (mean)	Uncorrelated (mean)	Effect size	Adjusted p-value
Percentage of A in promoter sequence	TG	TAIR10	0.317184	0.318827	-0.0490183	0.000112413
Percentage of AA in promoter sequence	TG	TAIR10	0.118469	0.120736	-0.0939083	1.60471e-13
Percentage of AC in promoter sequence	TG	TAIR10	0.0518533	0.0506053	0.126693	6.72711e-26
Percentage of AG in promoter sequence	TG	TAIR10	0.0590505	0.0591911	-0.0106074	0.52615
Evolutionary age of a gene	TG	Quint et al., 2012	3.90308	3.62405	0.115849	7.20356e-32
Evolutionary age of a gene	TF	Quint et al., 2012	4.06734	3.93823	0.130932	2.02755e-39
Ratio of AG to TC nucleotides in TFBS motif	TF	Plant Cistrome Database	1.21633	1.43391	-0.194723	0.203084
Ratio of A to all other nucleotides in TFBS motif	TF	Plant Cistrome Database	0.328153	0.342679	-0.117716	2.36533e-09
Percentage of AT in promoter sequence	TG	TAIR10	0.0878286	0.0883112	-0.0351769	0.0174321
Ratio of AT to GC nucleotides in TFBS motif	TF	Plant Cistrome Database	2.05485	2.29025	-0.1821	3.99633e-42
Percentage of C in promoter sequence	TG	TAIR10	0.182441	0.180797	0.056109	1.29665e-05
Percentage of CA in promoter sequence	TG	TAIR10	0.058846	0.0575396	0.113554	3.49135e-20
Percentage of CC in promoter sequence	TG	TAIR10	0.0344045	0.0337137	0.0630521	5.84488e-07
Percentage of CG in promoter sequence	TG	TAIR10	0.0298176	0.0305606	-0.0646564	8.36345e-09
Number of methylated CHG in surrounding of TSS (Kawakatsu et. al. 2016)	TG	Kawakatsu et al. 2016	0.00369735	0.00788664	-0.0480973	7.68716e-05
Number of methylated CHG in gene body (Kawakatsu et. al. 2016)	TG	Kawakatsu et al. 2016	0.0142612	0.0156686	-0.0113612	0.367379
Number of methylated CHG in promoter (Kawakatsu et. al. 2016)	TG	Kawakatsu et al. 2016	0.0166381	0.0241272	-0.0492402	5.18187e-05
Number of methylated CHH in surrounding of TSS (Kawakatsu et. al. 2016)	TG	Kawakatsu et al. 2016	0.104582	0.114618	-0.0315671	0.0102831
Number of methylated CHH in gene body (Kawakatsu et. al. 2016)	TG	Kawakatsu et al. 2016	0.268586	0.253822	0.0295015	0.00189934
Number of methylated CHH in promoter (Kawakatsu et. al. 2016)	TG	Kawakatsu et al. 2016	0.209032	0.222824	-0.0328825	0.00294403
Number of methylated CHH in surrounding of TSS (Schmitz et. al. 2013)	TG	Schmitz et al. 2013	0.00396144	0.00833776	-0.0488682	5.87245e-05
Number of methylated CHH in gene body (Schmitz et. al. 2013)	TG	Schmitz et al. 2013	0.0584973	0.0672177	-0.0241969	0.790614
Number of methylated CHH in promoter (Schmitz et. al. 2013)	TG	Schmitz et al. 2013	0.0256173	0.0286948	-0.01828	0.162781
Number of methylated CpG in surrounding of TSS (Kawakatsu et. al. 2016)	TG	Kawakatsu et al. 2016	0.0202034	0.015596	0.0368779	0.00255576
Number of methylated CpG in gene body (Kawakatsu et. al. 2016)	TG	Kawakatsu et al. 2016	0.321933	0.388427	-0.105641	5.0012e-18
Number of methylated CpG in promoter (Kawakatsu et. al. 2016)	TG	Kawakatsu et al. 2016	0.0426515	0.0448064	-0.0103784	0.367379
Number of methylated CpG in surrounding of TSS (Schmitz et. al. 2013)	TG	Schmitz et al. 2013	0.0225802	0.0164339	0.0478441	8.15794e-05
Number of methylated CpG in gene body (Schmitz et. al. 2013)	TG	Schmitz et al. 2013	1.19134	1.51568	-0.203726	3.93731e-59
Number of methylated CpG in promoter (Schmitz et. al. 2013)	TG	Schmitz et al. 2013	0.0396144	0.0472071	-0.0354739	0.00247999
Ratio of C to all other nucleotides in TFBS motif	TF	Plant Cistrome Database	0.179507	0.171637	0.0928642	2.71155e-36
Percentage of CT in promoter sequence	TG	TAIR10	0.0593807	0.0590041	0.0283083	0.0312058
TFBS of regulating TF is located in dynamic DHS	pair	Plant Cistrome Database and Sullivan et al., 2014 and Zhang et al., 2012	0.161759	0.138979	0.0656015	5.86203e-08
Number of dynamic DHS in gene body	TG	Sullivan et al., 2014 and Zhang et al., 2012	1.52568	1.4199	0.0787048	2.17064e-08
Number of stable DHS in gene body	TG	Sullivan et al., 2014 and Zhang et al., 2012	0.404991	0.404466	0.00086573	0.655888
Number of dynamic DHS in promoter	TG	Sullivan et al., 2014 and Zhang et al., 2012	1.43365	1.30177	0.176515	2.02373e-49
Number of stable DHS in promoter	TG	Sullivan et al., 2014 and Zhang et al., 2012	0.755711	0.744437	0.0202908	0.191008
TFBS of regulating TF is located in stable DHS	pair	Plant Cistrome Database and Sullivan et al., 2014 and Zhang et al., 2012	0.376073	0.293022	0.181776	3.30122e-52
Difference in length of longest and shortes isoforme of protein	TG	TAIR10	22.7436	26.3255	-0.0607601	4.25e-05
Difference in length of longest and shortes isoforme of protein	TF	TAIR 10	17.6222	19.069	-0.0373677	3.50505e-32
Distance to Pol-II subunit in PPI network (without coexpression and text mininig)	TF	PPI databases	508.509	796.29	-0.302935	2.05359e-146
Distance between TFBS and TSS in regulatory pair	pair	Plant Cistrome Database	185.154	211.187	-0.175258	6.75341e-47
Mean entropy of DNA binding motif	TF	Plant Cistrome Database	0.654059	0.682141	-0.201948	6.87746e-80
Mean entropy of DNA binding motif for 5 positions with the lowest entropy	TF	TAIR 10	0.0776323	0.106112	-0.311088	1.6401e-207
Maximum length of 5'UTR for all isoformes	TG	TAIR 10	141.783	158.444	-0.113903	1.28574e-32
Maximum length of 5'UTR for all isoformes	TF	TAIR 10	186.3	212.94	-0.165468	3.30626e-29
Mean length of 5'UTR for all isoformes	TG	TAIR 10	128.868	144.452	-0.130047	7.74817e-32
Mean length of 5'UTR for all isoformes	TF	TAIR 10	175.683	195.42	-0.14228	5.19094e-23
Minimal length of 5'UTR for all isoformes	TG	TAIR 10	117.753	131.896	-0.127653	5.26935e-28
Minimal length of 5'UTR for all isoformes	TF	TAIR 10	166.562	179.389	-0.0944947	2.68238e-05
Percentage of G in promoter sequence	TG	TAIR10	0.181774	0.181353	0.0144317	0.214069
Percentage of GA in promoter sequence	TG	TAIR10	0.0680374	0.068784	-0.0499094	4.15869e-05
Percentage of GC in promoter sequence	TG	TAIR10	0.02789	0.0279742	-0.0104555	0.696453
Difference between evolutionary age of TG and TF	pair	Quint et al., 2012	-0.164268	-0.314177	0.0579635	8.52886e-15
Maximum length of a gene sequence	TG	TAIR 10	1555.21	1683	-0.140279	6.72404e-25
Maximum length of a gene sequence	TF	TAIR 10	1518.26	1496.42	0.0407003	0.745364
Mean length of a gene sequence	TG	TAIR 10	1534.6	1657.39	-0.136493	1.88212e-23
Mean length of a gene sequence	TF	TAIR 10	1498.68	1466.24	0.063324	0.00702862
Minimum length of a gene sequence	TG	TAIR10	1513.81	1631.98	-0.132077	2.38382e-21
Minimum length of a gene sequence	TF	TAIR10	1477.35	1432.97	0.0892532	3.9512e-08
Percentage of GG in promoter sequence	TG	TAIR10	0.0336972	0.0338434	-0.0132972	0.105768
Ratio of G to all other nucleotides in TFBS motif	TF	Plant Cistrome Database	0.186288	0.180032	0.0789349	8.06484e-34
Percentage of GT in promoter sequence	TG	TAIR10	0.0521394	0.0507431	0.138093	1.46347e-27
Length of DNA binding motif	TF	Plant Cistrome Database	14.0266	14.681	-0.210211	2.83777e-60
Mean distance between TFBS and TSS for all genes	TG	Plant Cistrome Database	-232.663	-241.066	0.0542246	1.3916e-05
Mean distance between TSS and TFBS for all TFs	TF	Plant Cistrome Database	-269.709	-267.482	-0.0204076	1.25593e-07
Number of target sites of miRNA in introns in pre-mRNA of TG	TG	miRBase and TAPIR software	0.292883	0.321942	-0.0301409	0.00034865
Number of target sites of miRNA in introns in pre-mRNA of TF	TF	miRBase and TAPIR software	0.266605	0.558002	-0.144457	1.39186e-47
Maximum of free energy ratio of miRNA:mRNA duplex of TG	TG	miRBase and TAPIR software	0.659766	0.656362	0.0088964	0.310394
Maximum of free energy ratio of miRNA:mRNA duplex of TF	TF	miRBase and TAPIR software	0.822646	0.805961	0.0668243	2.78936e-21
Maximum of free energy ratio of mimic miRNA:mRNA duplex of TG	TG	miRBase and TAPIR software	0.171172	0.161559	0.0293333	0.0195311
Maximum of free energy ratio of mimic miRNA:mRNA duplex of TF	TF	miRBase and TAPIR software	0.0903418	0.107943	-0.0655361	8.19689e-13
Number of target sites of miRNA mimic interactions in mRNA of TG	TG	miRBase and TAPIR software	0.315199	0.281615	0.0465527	7.01013e-06
Number of target sites of miRNA mimic interactions in mRNA of TF	TF	miRBase and TAPIR software	0.165588	0.17233	-0.0137269	0.0328327
Number of target sites of miRNA in mRNA of TG	TG	miRBase and TAPIR software	1.34742	1.35822	-0.00452971	0.737655
Number of target sites of miRNA in mRNA of TF	TF	miRBase and TAPIR software	2.29486	2.58661	-0.0933665	4.48994e-61
Expression of near genes in a distance of 500bp	TG	TAIR10 and microarray expression data	2.20387	2.2808	-0.0354496	0.00314928
Expression of near genes in a distance of 1kb	TG	TAIR10 and microarray expression data	2.62887	2.7188	-0.0440252	0.0019886
Expression of near genes in a distance of 2kb	TG	TAIR10 and microarray expression data	3.075	3.12946	-0.0304659	0.014841
Expression of near genes in a distance of 5kb	TG	TAIR10 and microarray expression data	3.52093	3.48315	0.0302129	0.0381499
Expression SD of near genes in a distance of 500bp	TG	TAIR10 and microarray expression data	0.474508	0.479958	-0.011501	0.0853534
Expression SD of near genes in a distance of 1kb	TG	TAIR10 and microarray expression data	0.60047	0.604402	-0.00834982	0.551032
Expression SD of near genes in a distance of 2kb	TG	TAIR10 and microarray expression data	0.731872	0.713222	0.0440772	8.02869e-05
Expression SD of near genes in a distance of 5kb	TG	TAIR10 and microarray expression data	0.841261	0.821715	0.0635994	8.15794e-05
Number TFBS in near genes promoters in a distance of 500bp	TG	TAIR10 and Plant Cistrome Database	11.112	11.2587	-0.0117799	0.0575905
Number TFBS in near genes promoters in a distance of 1kb	TG	TAIR10 and Plant Cistrome Database	13.7218	13.9052	-0.0149931	0.109348
Number TFBS in near genes promoters in a distance of 2kb	TG	TAIR10 and Plant Cistrome Database	16.1731	16.0896	0.00754991	0.355348
Number TFBS in near genes promoters in a distance of 5kb	TG	TAIR10 and Plant Cistrome Database	18.3708	17.9734	0.0481076	0.000106691
Number of near genes with shared TFBS in a distance of 500bp	TG	TAIR10 and Plant Cistrome Database	17.9513	19.8939	-0.0492762	6.46433e-06
Number of near genes with shared TFBS in a distance of 1kb	TG	TAIR10 and Plant Cistrome Database	25.0151	27.7821	-0.0611259	3.93083e-08
Number of near genes with shared TFBS in a distance of 2kb	TG	TAIR10 and microarray expression data	31.8588	35.1732	-0.0680273	7.62847e-10
Number of near genes with shared TFBS in a distance of 5kb	TG	TAIR10 and Plant Cistrome Database	53.7743	57.685	-0.062312	2.73929e-06
Number of interaction with other proteins (without coexpression and text mininig)	TF	PPI databases	5.68586	4.3391	0.176538	2.45254e-160
Number of interaction with other TFs (without coexpression and text mininig)	TF	PPI databases	0.92777	0.650764	0.20041	3.30122e-52
Number of DBD in TF	TF	Uniprot	1.21035	1.18873	0.0551203	5.86973e-06
Number of different isoforms	TG	TAIR10	1.8043	1.91445	-0.0763649	1.41517e-15
Number of different isoforms	TF	TAIR 10	1.72613	1.8774	-0.10246	4.86025e-26
Number of phosphorylation sites	TF	PhosPhAt 4.0	1.35825	1.05252	0.174954	4.4582e-89
Number of TFs regulating expression of TF	TF	Plant Cistrome Database	24.1814	21.6875	0.228111	1.80945e-26
Number of TFs targets (all genes)	TF	Plant Cistrome Database	1566.98	1850.26	-0.243652	8.83823e-63
Number of TFs targets (only TFs)	TF	Plant Cistrome Database	32.7289	41.3492	-0.284053	6.04649e-65
Number of TFs which are assigned as regulators of the gene (with TFBS in the promoter region)	TG	Plant Cistrome Database	25.1505	23.78	0.120702	3.05418e-21
Percentage of present epigentic markers	TG		22.1953	22.6618	-0.0543728	1.38904e-08
Start of first DBD in relation to N-terminus of protein	TF	Uniprot	28.8481	24.8288	0.214549	5.89346e-108
Start of second DBD in relation to N-terminus of protein	TF	Uniprot	10.4463	8.52119	0.0958557	0.00333784
Presence of intron in 5'UTR region	TG	TAIR10	0.107091	0.154156	-0.131348	5.80666e-28
Presence of intron in 5'UTR region	TF	TAIR 10	0.118183	0.149621	-0.088596	1.81076e-13
Distance to clossest upstream gene	TG	TAIR10	1686.93	1678.16	0.00318355	0.000178355
Distance to clossest upstream gene	TF	TAIR10	2689.13	2180.38	0.219246	7.73108e-89
Mean length of protein sequence for all isoformes	TG	TAIR10	403.942	438.31	-0.118909	1.49824e-15
Maximum length of protein sequence for all isoformes	TF	TAIR 10	369.838	349.979	0.132262	1.06465e-21
Maximum length of protein sequence for all isoformes	TG	TAIR10	392.99	425.691	-0.115497	1.1937e-14
Mean length of protein sequence for all isoformes	TF	TAIR 10	361.996	341.487	0.142186	9.44859e-31
Minimal length of protein sequence for all isoformes	TG	TAIR10	381.173	411.982	-0.11043	4.28938e-13
Minimal length of protein sequence for all isoformes	TF	TAIR 10	352.216	330.91	0.156299	1.71437e-40
Number of TF regulating expression of the TF over all regulatory connections of the TF	TF	Plant Cistrome Database	46.6191	42.0167	0.201821	9.97564e-114
SD of distance between TFBS and TSS for all genes	TG	Plant Cistrome Database	357.331	353.42	0.0515968	4.913e-06
SD of distance between TSS and TFBS for all TFs	TF	Plant Cistrome Database	393.92	391.058	0.0824275	9.78423e-20
Self interaction in PPI network (without coexpression and text mininig)	TF	PPI databases	0.406972	0.227641	0.277525	1.51899e-119
Percentage of T in promoter sequence	TG	TAIR10	0.318602	0.319017	-0.0125027	0.45054
Stability of mRNA measured by half-life	TG	Narsai et al., 2007	5.68508	5.38059	0.0597589	3.78284e-08
Stability of mRNA measured by half-life	TF	Narsai et al., 2007	3.68232	3.61222	0.0238525	0.38203
Product of stability for TF and target gene	pair	Narsai et al., 2007	21.031	19.4652	0.0537598	0.000385873
Percentage of TA in promoter sequence	TG	TAIR10	0.0718056	0.0717403	0.00469721	0.667564
Presence of TATA-box motif in promoter of TG	TG	TAIR10	0.303314	0.261306	0.0953548	2.16339e-15
Presence of TATA-box motif in promoter of TF	TF	TAIR10	0.375413	0.362213	0.0274498	0.0257301
Percentage of TC in promoter sequence	TG	TAIR10	0.0682887	0.0684958	-0.0137987	0.129774
Percentage of TG in promoter sequence	TG	TAIR10	0.0592171	0.0577704	0.124841	7.12247e-24
Maximum length of 3'UTR for all isoformes	TG	TAIR10	229.561	237.423	-0.0518827	1.40096e-11
Maximum length of 3'UTR for all isoformes	TF	TAIR10	241.21	247.863	-0.0454215	1.51949e-05
Mean length of 3'UTR for all isoformes	TG	TAIR10	215.742	223.531	-0.0611906	2.6263e-11
Mean length of 3'UTR for all isoformes	TF	TAIR10	232.128	238.319	-0.0469279	0.0147192
Minimal length of 3'UTR for all isoformes	TG	TAIR10	202.667	210.272	-0.063456	2.4271e-10
Minimal length of 3'UTR for all isoformes	TF	TAIR10	222.69	227.324	-0.0361788	0.924198
Ratio of T to all other nucleotides in TFBS motif	TF	Plant Cistrome Database	0.305549	0.305325	0.00205026	0.0732797
Percentage of TT in promoter sequence	TG	TAIR10	0.119274	0.120987	-0.0718925	1.95217e-08
