# Supplementary material for: Determinants of correlated expression of transcription factors and their target genes
Source: Nucleic Acids Res. 2020 Oct 26;48(20):11347–69. doi: 10.1093/nar/gkaa927 (PMC7672440; doi:10.1093/nar/gkaa927)
Supplement: gkaa927_Supplemental_Files [file gkaa927_supplemental_files.zip › Supplementary Table_4.xlsx]

## Sheet: Sheet1
Feature	Category	Correlated (median)	Uncorrelated (median)	Effect size	FDR	MDA
Mean distance between TFBS of TF and TSS across all TGs	TF_TFBS_information	-0.223547	0.159808	-0.423883	6.55944e-152	0.0226159
Number of TFs regulating expression of TF	TF_TFBS_information	0.496671	0.0638615	0.413868	9.6296e-92	0.00876941
Ratio of A to all other nucleotides in TFBS motif	TF_TFBS_information	0.0684261	-0.253817	0.402805	1.27275e-178	0.0165048
Length of DNA binding motif (TFBS)	TF_TFBS_information	-0.426399	-0.0630302	-0.373851	2.42351e-141	0.0103792
Ratio of G to all other nucleotides in TFBS motif	TF_TFBS_information	-0.101571	0.244428	-0.356096	9.19796e-123	0.0207728
Mean entropy of DNA binding motif (TFBS) for 5 positions with lowest entropy of TF	TF_TFBS_information	-0.48857	-0.147642	-0.355672	1.27275e-178	0.0146867
Mean entropy of DNA binding motif (TFBS) of TF	TF_TFBS_information	-0.377635	-0.0443369	-0.321901	2.45348e-104	0.0115325
Distance between TFBS and TSS in regulatory pair	TF_TFBS_information	-0.315849	-0.0260489	-0.289934	6.77919e-72	0.00360707
Ratio of AT to GC nucleotides in TFBS motif	TF_TFBS_information	-0.068413	-0.263985	0.27192	2.26051e-132	0.0197458
Ratio of C to all other nucleotides in TFBS motif	TF_TFBS_information	-0.0577593	0.122288	-0.189918	1.28662e-42	0.0153248
Ratio of T to all other nucleotides in TFBS motif	TF_TFBS_information	0.0617731	-0.0668151	0.154158	4.46529e-49	0.0121168
Number of TFBS in promoter region of TG	TF_TFBS_information	0.854665	0.704042	0.133412	1.06847e-17	0.000691602
Ratio of AG to TC nucleotides in TFBS motif	TF_TFBS_information	-0.0394453	0.166664	-0.125897	1.04224e-17	0.00996245
SD distance between TFBS of TF and TSS across all TGs	TF_TFBS_information	-0.0295682	-0.126592	0.113269	2.27925e-09	0.0110022
Number of targets assigned to TF (all targets and TFs)	TF_TFBS_information	0.18145	0.111221	0.102573	1.8856e-19	0.0088114
Number of TFs regulating expression of TF over all regulatory connections of TF	TF_TFBS_information	-0.155157	-0.230721	0.0885263	1.26833e-13	0.0134391
Mean distance between TSS and all TFBS in promoter of TG	TF_TFBS_information	0.0743916	0.00498476	0.0785724	1.59787e-06	0.000242688
SD of distance between TSS and all TFBS in promoter of TG	TF_TFBS_information	-0.189079	-0.235864	0.0496246	0.000853592	0.000123154
Distance to Pol-II subunit in PPI network	Post_PPI	-0.335421	-0.0159092	-0.326333	4.46133e-110	0.010067
Maximum of free energy ratio of mimic miRNA:mRNA duplex of TF	Post_PPI	0.244775	-0.0276377	0.271379	9.46789e-48	0.00377038
Number of target sites of miRNA in mRNA of TF	Post_PPI	0.038971	-0.135684	0.202526	0.972503	0.00406279
Maximum of free energy ratio of miRNA:mRNA duplex of TF	Post_PPI	-0.308	-0.0818214	-0.200605	0.220359	0.00882016
Maximum of free energy ratio of miRNA:mRNA duplex of TG	Post_PPI	0.055676	-0.0116778	0.0672926	0.000472512	8.45172e-05
Number of phosphorylation sites in protein of TF	Post_PPI	-0.0378785	0.0265366	-0.0640434	2.68e-06	0.00488997
Self interaction in PPI network	Post_PPI	0.148841	0.0854448	0.0577637	0.000390095	0.00145306
Number of target sites of miRNA mimic interactions in mRNA of TG	Post_PPI	-0.0420298	0.013682	-0.0567786	0.00742559	3.46662e-05
Stability of mRNA measured by half-life of TF	Post_PPI	0.0877265	0.153239	-0.0549135	0.438051	0.00678955
Node degree in PPI network of TF	Post_PPI	0.00126894	-0.0477566	0.0528884	1.16195e-74	0.0101927
Stability of mRNA measured by half-life of TG	Post_PPI	0.0446051	-0.00465154	0.0492559	0.000380713	0.000218046
Number of target sites of miRNA in introns in pre-mRNA of TF	Post_PPI	0.0820585	0.028349	0.0464551	1.78896e-09	0.00125329
Number of target sites of miRNA in mRNA of TG	Post_PPI	0.0161998	-0.0135013	0.032757	0.000225291	5.87937e-05
Node degree in PPI network with only Tfs	Post_PPI	0.0194035	0.0440906	-0.0254299	0.397118	0.00220499
Maximum of free energy ratio of mimic miRNA:mRNA duplex of TG	Post_PPI	0.0162601	0.00212748	0.0141477	0.604929	2.14112e-05
Number of target sites of miRNA in introns in pre-mRNA of TG	Post_PPI	-0.00945362	0.000180709	-0.00967878	0.223755	1.26992e-05
Number of target sites of miRNA mimic interactions in mRNA of TF	Post_PPI	-0.0778344	-0.0717667	-0.00831497	0.69047	0.000588883
Product of stability of TF and TG in regulatory pair	Post_PPI	0.00833699	0.0145753	-0.00482073	0.287981	0.000385696
Start of second DBD in relation to N-terminus of TF protein	Genomic	0.180498	-0.0794245	0.271856	2.23391e-22	0.00386997
Start of first DBD in relation to N-terminus of TF protein	Genomic	0.558851	0.270847	0.271365	9.06336e-99	0.0147387
Evolutionary age of TG	Genomic	0.266048	-0.000861871	0.264928	1.12238e-84	0.00559246
Maximal, mean and minimal length of gene and protein of all isoforms of TF	Genomic	-0.170761	-0.310343	0.191633	5.365e-31	0.00984125
Presence of TATA-box motif in promoter of TG	Genomic	0.142812	-0.0421141	0.187832	2.27074e-29	0.000437685
Difference between evolutionary age of TG and TF	Genomic	0.23856	-0.00620995	0.17897	7.73695e-40	0.00539486
Number of DBD present in TF	Genomic	0.0302514	-0.116057	0.161998	6.34131e-21	0.00200968
Percentage of CG in promoter sequence of TG	Genomic	0.0584989	0.225106	-0.157727	1.74047e-23	0.000535773
Percentage of GC in promoter sequence of TG	Genomic	-0.0151998	0.143676	-0.152651	2.87249e-19	0.000799316
Presence of intron in 5'UTR region of TG	Genomic	-0.128313	0.0112592	-0.139869	3.79631e-16	0.000249338
Maximal, mean and minimal length of 5'UTR of all isoforms of TG	Genomic	-0.127795	-0.00160261	-0.134995	3.84364e-20	0.000685432
Percentage of TA in promoter sequence of TG	Genomic	-0.0529788	-0.170469	0.12071	1.19951e-14	0.000415239
Percentage of GT in promoter sequence of TG	Genomic	0.197456	0.0768482	0.119316	1.95709e-11	0.000316704
Maximal, mean and minimal length of gene and protein of all isoforms of TG	Genomic	-0.104691	0.00989037	-0.115028	1.85757e-07	0.000485397
Expression of near genes at distance <500bp	Genomic	-0.0573693	0.0501538	-0.108066	3.66915e-11	0.00026716
Percentage of G and GG in promoter sequence of TG	Genomic	0.00874904	0.113068	-0.106901	1.73821e-11	0.000365383
Expression of near genes at distance <1kb	Genomic	-0.0446623	0.056792	-0.103226	1.38168e-08	0.000241959
Percentage of TG in promoter sequence of TG	Genomic	0.109372	0.00637039	0.101668	2.82642e-09	0.000230868
Percentage of AC in promoter sequence of TG	Genomic	0.174488	0.0761488	0.0978617	1.44959e-09	0.00040294
Expression SD of near genes at distance <5kb	Genomic	0.103743	0.00942667	0.0966494	4.08e-06	0.00014622
Number of near genes with shared TFBS at distance <500bp	Genomic	0.126394	0.253825	-0.096363	1.70423e-18	0.000342821
Maximal, mean and minimal length of 5'UTR of all isoforms of TF	Genomic	-0.294922	-0.221597	-0.0950302	4.4263e-16	0.00859208
Number of different isoforms of TG	Genomic	-0.0901139	0.00234944	-0.0947024	7.23503e-15	0.000185542
Percentage of CA in promoter sequence of TG	Genomic	0.0964568	0.00313737	0.0921253	1.69939e-07	0.000197693
Number of near genes with shared TFBS at distance <1kb and 2kb	Genomic	0.14878	0.259517	-0.0898482	3.04174e-10	0.000351868
Number of different isoforms of TF	Genomic	-0.298561	-0.240218	-0.089108	3.56379e-10	0.00201345
Expression of near genes at distance <2kb	Genomic	-0.0395274	0.0456879	-0.0878136	5.5e-08	0.000194284
Minimal length of 3'UTR of all isoforms of TG	Genomic	-0.0797656	0.00744469	-0.0875411	4.14333e-10	0.000604376
Distance to closest upstream gene of TF	Genomic	-0.044853	-0.107491	0.0865812	4.70031e-05	0.00619777
Percentage of GA in promoter sequence of TG	Genomic	-0.00768605	0.0788027	-0.0859953	1.39145e-07	0.000222492
Percentage of AT in promoter sequence of TG	Genomic	-0.0940865	-0.178781	0.0858191	4.62945e-08	0.000280419
Mean and maximal length of 3'UTR of all isoforms of TG	Genomic	-0.0739776	0.00713966	-0.0832978	1.05666e-10	0.000482412
Mean, minimal and maximal length of 3'UTR of all isoforms of TF	Genomic	-0.0577852	0.0145464	-0.0806816	0.0222846	0.00646925
Presence of intron in 5'UTR region of TF	Genomic	-0.208857	-0.142848	-0.0803884	2.39784e-05	0.00071306
Expression SD of near genes at distance <500bp	Genomic	-0.0168526	0.0539003	-0.0703191	5.33e-07	0.000273582
Difference in length of longest and shortest isoform of TG protein	Genomic	-0.0549972	0.0117512	-0.0667409	0.000341204	0.000104922
Number of TFBS in near genes promoter at distance <500bp	Genomic	0.0246962	0.0936015	-0.0658865	1.8278e-07	0.000203502
Number of TFBS in near genes promoters at distance <5kb	Genomic	0.114522	0.0513706	0.0641406	0.000114185	0.000160451
Difference in length of longest and shortest isoform of TF protein	Genomic	-0.211822	-0.167651	-0.0593616	2.4e-08	0.00211446
Percentage of T and TT in promoter sequence of TG	Genomic	-0.0620241	-0.119139	0.0579178	9.05277e-05	0.000452273
Number of near genes with shared TFBS at distance <5kb	Genomic	0.194085	0.258141	-0.0543643	0.0228894	0.00020326
Percentage of TC in promoter sequence of TG	Genomic	0.0246259	0.0761134	-0.0515857	0.000720174	0.000148088
Percentage of AG in promoter sequence of TG	Genomic	-0.0140553	0.037605	-0.0515197	0.00803881	0.000130772
Expression SD of near genes at distance <2kb	Genomic	0.0794294	0.0331336	0.0471257	0.000301436	0.000190196
Number of TFBS in near genes promoters at distance <1kb	Genomic	0.054482	0.101737	-0.0458606	0.00387402	0.000148509
Percentage of C and CC in promoter sequence of TG	Genomic	0.0693566	0.112831	-0.0442924	0.000891161	0.00021766
Expression SD of near genes at distance <1kb	Genomic	0.0245279	0.0535105	-0.029178	0.197806	0.00017965
Percentage of CT in promoter sequence of TG	Genomic	0.0133985	0.0365174	-0.023162	0.197806	0.00011857
Evolutionary age of TF	Genomic	0.027488	0.00534832	0.0231103	0.0894998	0.00258662
Percentage of A and AA in promoter sequence of TG	Genomic	-0.103293	-0.121476	0.0186032	0.191919	0.000287833
Presence of TATA-box motif in promoter of TF	Genomic	0.216266	0.227923	-0.0110562	0.513792	0.0014421
Distance to closest upstream gene of TG	Genomic	-0.0296308	-0.0386005	0.00962709	2.32413e-07	0.000254684
Number of near genes with shared TFBS at distance <2kb	Genomic	0.0793044	0.0833526	-0.00400941	0.817633	0.000120556
Expression of near genes at distance <5kb	Genomic	0.0248697	0.025456	-0.000611133	0.431171	0.000231399
Number of differentially methylated CpG in gene body of TG (Schmitz et al., 2013)	Epigenetics	-0.213837	0.0132587	-0.230512	2.37376e-43	0.00129472
TFBS of regulating TF is located in stable DHS	Epigenetics	0.458525	0.3664	0.190602	3.43776e-32	0.00135926
Number of dynamic DHS in promoter of TG	Epigenetics	0.171419	-0.0019223	0.183407	2.19539e-30	0.000819112
Number of differentially methylated CpG in gene body of TG (Kawakatsu et al., 2016)	Epigenetics	-0.149404	0.0106639	-0.162039	7.019e-23	0.000449171
Number of differentially methylated CHH in gene body of TG (Kawakatsu et al., 2016)	Epigenetics	0.0625154	-0.0567791	0.124035	2.71847e-17	5.60286e-05
TFBS of regulating TF is located in dynamic DHS	Epigenetics	0.159447	0.12752	0.0948438	5.73934e-09	5.00664e-05
Number of differentially methylated CpG surrounding TSS of TG (Schmitz et al., 2013)	Epigenetics	0.0723812	-0.018402	0.0944426	0.000527794	1.44843e-05
Number of differentially methylated CHH surrounding TSS of TG (Schmitz et al., 2013)	Epigenetics	-0.0596125	0.00928039	-0.0678009	0.0293645	2.69606e-05
Number of dynamic DHS in gene body of TG	Epigenetics	-0.00741447	-0.0711522	0.0653723	0.000905549	0.00011049
Percentage of present epigenetic markers in TG	Epigenetics	-0.0997655	-0.0531484	-0.0491552	0.000127868	0.000176083
Number of differentially methylated CHG surrounding TSS of TG (Kawakatsu et al., 2016)	Epigenetics	-0.0662767	-0.0259843	-0.0489182	0.381141	5.4729e-06
Number of differentially methylated CpG surrounding TSS of TG (Kawakatsu et al., 2016)	Epigenetics	0.030913	-0.0113394	0.0435339	0.0742904	7.1265e-06
Number of differentially methylated CHG in promoter of TG (Kawakatsu et al., 2016)	Epigenetics	-0.06679	-0.0283711	-0.042891	0.220359	3.05171e-05
Number of differentially methylated CHH in promoter of TG (Kawakatsu et al., 2016)	Epigenetics	-0.045243	-0.0839282	0.0410868	0.0411231	1.47674e-05
Number of differentially methylated CpG in promoter of TG (Schmitz et al., 2013)	Epigenetics	-0.0868667	-0.0503202	-0.041029	0.0388412	2.35668e-05
Number of methylated CHH surrounding TSS of TG (Kawakatsu et al., 2016)	Epigenetics	-0.0340817	-0.0679667	0.0368505	0.029006	9.90116e-06
Number of stable DHS in promoter of TG	Epigenetics	0.103343	0.133431	-0.0307631	0.0386344	0.000246629
Number of differentially methylated CHH in promoter of TG (Schmitz et al., 2013)	Epigenetics	-0.0470013	-0.0295562	-0.0192115	0.564329	1.58e-06
Number of stable DHS in gene body of TG	Epigenetics	-0.0825118	-0.0707411	-0.0122089	0.0845671	3.39956e-05
Number of differentially methylated CHH in gene body of TG (Schmitz et al., 2013)	Epigenetics	-0.0117309	-0.0189436	0.00771225	0.0122353	1.02068e-05
Number of differentially methylated CpG in promoter of TG (Kawakatsu et al., 2016)	Epigenetics	-0.0309214	-0.0273872	-0.0037323	0.808579	3.21259e-06
Number of differentially methylated CHG in gene body of TG (Kawakatsu et al., 2016)	Epigenetics	-0.0275432	-0.0272761	-0.000300171	0.832562	7.79804e-07
